# Supplementary material for: Associations Between Urinary Phthalate Metabolites and Decreased Serum α-Klotho Level: A Cross-Sectional Study Among US Adults in Middle and Old Age
Source: Toxics. 2024 Nov 14;12(11):817. doi: 10.3390/toxics12110817 (PMC11598463; doi:10.3390/toxics12110817)
Supplement: Supplementary file 1 [file toxics-12-00817-s001.zip]

Archive with 1 entries (1 files):
- toxics-3295554-supplementary.pdf
